# Supplementary material for: MicroRNAs in Leukemias: A Clinically Annotated Compendium
Source: Int J Mol Sci. 2022 Mar 23;23(7):3469. doi: 10.3390/ijms23073469 (PMC8998245; doi:10.3390/ijms23073469)
Supplement: Supplementary file 1 [file ijms-23-03469-s001.zip]

Archive with 1 entries (1 files):
- ijms-1625503-supplementary.pdf
